# Supplementary material for: Multi Species Analyses Reveal Testicular T3 Metabolism and Signalling as a Target of Environmental Pesticides
Source: Cells. 2021 Aug 25;10(9):2187. doi: 10.3390/cells10092187 (PMC8471965; doi:10.3390/cells10092187)
Supplement: Supplementary file 1 [file cells-10-02187-s001.zip]

Archive with 1 entries (1 files):
- cells-1248765-supplementary.pdf
